# Supplementary material for: Genetic predisposition to serum 25 hydroxyvitamin D concentrations does not influence the risk of decreasing celiac disease in European ancestry: Evidence from meta-analysis and Mendelian randomization
Source: Medicine (Baltimore). 2026 Jul 3;105(27):e49587. doi: 10.1097/MD.0000000000049587 (PMC13336962; doi:10.1097/MD.0000000000049587)
Supplement: Supplementary file 6 [file medi-105-e49587-s006.xlsx]

## Sheet: Data
SNP	effect_allele.exposure	other_allele.exposure	effect_allele.outcome	other_allele.outcome	beta.exposure	beta.outcome	eaf.exposure	eaf.outcome	remove	palindromic	ambiguous	id.outcome	chr	pos	se.outcome	samplesize.outcome	pval.outcome	outcome	proxy.outcome	target_snp.outcome	proxy_snp.outcome	target_a1.outcome	target_a2.outcome	proxy_a1.outcome	proxy_a2.outcome	chr.exposure	pos.exposure	se.exposure	pval.exposure	samplesize.exposure	id.exposure	mr_keep.exposure	action	F	chr.pos	Causal
rs10438978	C	T	C	T	-0.0172243	-0.0227395	0.820277	0.82485	FALSE	FALSE	FALSE	ebi-a-GCST005523	18	47159090	0.024744	12041	0.3581	Celiac disease || id:ebi-a-GCST005523	TRUE	rs10438978	rs7240405	T	C	A	G	18	47158186	0.00264437	7.33838e-11	496946	ebi-a-GCST90000618	TRUE	2	42.4266	Chr18:47159090	1.3202
rs1048328	A	G	A	G	0.0313497	-0.0528735	0.0797967	0.085580	FALSE	FALSE	FALSE	ebi-a-GCST005523	19	51527364	0.034099	12041	0.121	Celiac disease || id:ebi-a-GCST005523								19	51527364	0.00374376	5.57571e-17	496946	ebi-a-GCST90000618	TRUE	2	70.1214	Chr19:51527364	-1.68657
rs11207969	G	A	G	A	0.0209396	0.0363319	0.351365	0.29302	FALSE	FALSE	FALSE	ebi-a-GCST005523	1	63103217	0.0193204	12041	0.0600399	Celiac disease || id:ebi-a-GCST005523	TRUE	rs11207969	rs1570694	G	A	G	A	1	62911751	0.00212672	7.1351e-23	496946	ebi-a-GCST90000618	TRUE	2	96.9429	Chr1:63103217	1.73508
rs11264361	G	T	G	T	0.0174875	-0.0253178	0.251408	0.234851	FALSE	FALSE	FALSE	ebi-a-GCST005523	1	155289545	0.0217173	12041	0.2437	Celiac disease || id:ebi-a-GCST005523								1	155289545	0.00234081	7.97444e-14	496946	ebi-a-GCST90000618	TRUE	2	55.8114	Chr1:155289545	-1.44777
rs1128535	T	C	T	C	0.0164131	-0.0494004	0.500049	0.49412	FALSE	FALSE	FALSE	ebi-a-GCST005523	3	49878078	0.0185416	12041	0.00771507	Celiac disease || id:ebi-a-GCST005523	TRUE	rs1128535	rs2271960	T	C	C	T	3	49866392	0.0020293	6.06457e-16	496946	ebi-a-GCST90000618	TRUE	2	65.4167	Chr3:49878078	-3.00982
rs11542462	A	G	A	G	-0.0247803	0.0139029	0.133511	0.130099	FALSE	FALSE	FALSE	ebi-a-GCST005523	16	82033810	0.0278949	12041	0.6182	Celiac disease || id:ebi-a-GCST005523								16	82033810	0.00298265	9.72076e-17	496946	ebi-a-GCST90000618	TRUE	2	69.0253	Chr16:82033810	-0.561046
rs11726886	A	C	A	C	-0.0536726	0.0285875	0.290783	0.288063	FALSE	FALSE	FALSE	ebi-a-GCST005523	4	72822599	0.0202534	12041	0.1581	Celiac disease || id:ebi-a-GCST005523								4	72822599	0.00225483	3.08319e-125	496946	ebi-a-GCST90000618	TRUE	2	566.601	Chr4:72822599	-0.532627
rs1260326	C	T	C	T	0.0197194	-0.0324672	0.603925	0.575773	FALSE	FALSE	FALSE	ebi-a-GCST005523	2	27741237	0.0192257	12041	0.0912704	Celiac disease || id:ebi-a-GCST005523	TRUE	rs1260326	rs780094	T	C	T	C	2	27730940	0.00207421	1.96336e-21	496946	ebi-a-GCST90000618	TRUE	2	90.382	Chr2:27741237	-1.64646
rs142158911	A	G	A	G	0.026284	-0.00250313	0.111826	0.10707	FALSE	FALSE	FALSE	ebi-a-GCST005523	19	11202306	0.027974	12041	0.9287	Celiac disease || id:ebi-a-GCST005523	TRUE	rs142158911	rs6511720	A	G	T	G	19	11190534	0.00323446	4.42792e-16	496946	ebi-a-GCST90000618	TRUE	2	66.0358	Chr19:11202306	-0.095234
rs1532085	G	A	G	A	0.0252805	-0.0207825	0.616672	0.626872	FALSE	FALSE	FALSE	ebi-a-GCST005523	15	58683366	0.0188526	12041	0.2703	Celiac disease || id:ebi-a-GCST005523								15	58683366	0.00208639	8.59805e-34	496946	ebi-a-GCST90000618	TRUE	2	146.818	Chr15:58683366	-0.822076
rs1800588	T	C	T	C	-0.0305021	0.0497421	0.214964	0.207218	FALSE	FALSE	FALSE	ebi-a-GCST005523	15	58723675	0.0223303	12041	0.0259102	Celiac disease || id:ebi-a-GCST005523								15	58723675	0.00246932	4.72607e-35	496946	ebi-a-GCST90000618	TRUE	2	152.583	Chr15:58723675	-1.63078
rs1841850	C	A	C	A	0.0304395	-0.0272684	0.117085	0.24860	FALSE	FALSE	FALSE	ebi-a-GCST005523	20	52718555	0.0290199	12041	0.3474	Celiac disease || id:ebi-a-GCST005523	TRUE	rs1841850	rs8123293	C	A	G	A	20	52718179	0.00316491	6.72667e-22	496946	ebi-a-GCST90000618	TRUE	2	92.5023	Chr20:52718555	-0.895823
rs1871395	G	A	G	A	-0.0203733	-0.0137947	0.152679	0.16974	FALSE	FALSE	FALSE	ebi-a-GCST005523	12	21378021	0.0250402	12041	0.5817	Celiac disease || id:ebi-a-GCST005523	TRUE	rs1871395	rs4149081	G	A	A	G	12	21352315	0.00282689	5.72137e-13	496946	ebi-a-GCST90000618	TRUE	2	51.9404	Chr12:21378021	0.677097
rs325393	T	G	T	G	-0.0136497	-0.00843548	0.278218	0.24860	FALSE	FALSE	FALSE	ebi-a-GCST005523	15	100229260	0.0205808	12041	0.6819	Celiac disease || id:ebi-a-GCST005523								15	100229260	0.00227676	2.03226e-09	496946	ebi-a-GCST90000618	TRUE	2	35.9428	Chr15:100229260	0.617997
rs3829251	A	G	A	G	-0.114453	-0.00471108	0.133277	0.159718	FALSE	FALSE	FALSE	ebi-a-GCST005523	11	71198957	0.025852	12041	0.8554	Celiac disease || id:ebi-a-GCST005523	TRUE	rs3829251	rs7120029	A	G	A	G	11	71194559	0.00298056	1e-200	496946	ebi-a-GCST90000618	TRUE	2	1474.55	Chr11:71198957	0.0411617
rs7528419	G	A	G	A	0.0215389	-0.0265493	0.22441	0.216505	FALSE	FALSE	FALSE	ebi-a-GCST005523	1	109817590	0.0224946	12041	0.2379	Celiac disease || id:ebi-a-GCST005523	TRUE	rs7528419	rs12740374	G	A	T	G	1	109817192	0.00243165	8.16582e-19	496946	ebi-a-GCST90000618	TRUE	2	78.4594	Chr1:109817590	-1.23262
rs7580771	T	G	T	G	-0.0165625	0.00796817	0.175983	0.18670	FALSE	FALSE	FALSE	ebi-a-GCST005523	2	101428119	0.0250587	12041	0.750501	Celiac disease || id:ebi-a-GCST005523								2	101428119	0.0026652	5.15383e-10	496946	ebi-a-GCST90000618	TRUE	2	38.6182	Chr2:101428119	-0.481097
rs804281	G	A	G	A	0.015895	-0.0207825	0.583498	0.56927	FALSE	FALSE	FALSE	ebi-a-GCST005523	8	11612698	0.0187074	12041	0.2666	Celiac disease || id:ebi-a-GCST005523	TRUE	rs804281	rs804280	A	G	C	A	8	11611865	0.00205997	1.19922e-14	496946	ebi-a-GCST90000618	TRUE	2	59.5387	Chr8:11612698	-1.30749
rs9847248	A	G	A	G	-0.0123077	-0.0246926	0.712969	0.71006	FALSE	FALSE	FALSE	ebi-a-GCST005523	3	18804734	0.0200275	12041	0.2176	Celiac disease || id:ebi-a-GCST005523	TRUE	rs9847248	rs9867083	G	A	T	C	3	18804655	0.00224484	4.19035e-08	496946	ebi-a-GCST90000618	TRUE	2	30.0596	Chr3:18804734	2.00627
